# Supplementary material for: Geographic Distribution of Isolated Indigenous Societies in Amazonia and the Efficacy of Indigenous Territories
Source: PLoS One. 2015 May 13;10(5):e0125113. doi: 10.1371/journal.pone.0125113 (PMC4430527; doi:10.1371/journal.pone.0125113)
Supplement: S1 Dataset — Google Earth KMZ layer file with graphic representation of the full MaxEnt model. (ZIP) [file pone.0125113.s005.zip]

Archive with 1 entries (1 files):
- S5_Full Maxent Model.kmz
